# Supplementary material for: The association of systemic immune-inflammation index with lung function, risk of COPD and COPD severity: A population-based study
Source: PLoS One. 2024 Jun 14;19(6):e0303286. doi: 10.1371/journal.pone.0303286 (PMC11178193; doi:10.1371/journal.pone.0303286)
Supplement: S1 Table — (XLSX) [file pone.0303286.s003.xlsx]

## Sheet: Sheet1
S1 table. Univariable logistic regression models of COPD.
character	OR (95% CI)	P value
Age (years)	1.04(1.03,1.05)	<0.0001
Sex, n (%)
Female	ref	ref
Male	1.12(0.95,1.34)	0.18
Age group, n (%)
40-59	ref	ref
60-79	2.17(1.83,2.58)	<0.0001
Education, n (%)
college and higher	ref	ref
middle and high school	1.46(1.24,1.72)	<0.0001
primary school and less	1.51(1.14,2.01)	0.005
Race, n (%)
white	ref	ref
black	0.59(0.48,0.72)	<0.0001
other	0.75(0.58,0.98)	0.03
mexican	0.22(0.15,0.31)	<0.0001
PIR
<=1	ref	ref
>1	0.62(0.50,0.76)	<0.0001
BMI( kg.m2)	1.00(0.98,1.01)	0.8
Waist-height ratio	3.58(1.41,9.10)	0.01
Waist (cm)	1.01(1.00,1.01)	0.002
Wbc (×109/L)	1.08(1.04,1.12)	<0.001
Hb (g/L)	1.05(0.98,1.12)	0.14
Mono(×109/L)	2.47(1.50,4.09)	<0.001
Eos(×109/L)	3.00(1.97,4.56)	<0.0001
DM, n (%)
DM	ref	ref
IFG	0.69(0.45,1.04)	0.07
IGT	0.81(0.53,1.23)	0.32
no	0.68(0.56,0.84)	<0.0001
CVD, n (%)
no	ref	ref
yes	3.28(2.72,3.94)	<0.0001
Hypertension, n (%)
no	ref	ref
yes	1.55(1.32,1.82)	<0.0001
Hyperlipidemia, n (%)
no	ref	ref
yes	1.35(1.11,1.64)	0.003
Asthma, n (%)
no	ref	ref
yes	5.51(4.63,6.55)	<0.0001
Stroke, n (%)
no	ref	ref
yes	3.51(2.75,4.48)	<0.0001
Smoking status, n (%)
never	ref	ref
former	5.10(4.11,6.32)	<0.0001
now	6.98(5.61,8.69)	<0.0001
Log-SII	2.95(2.10,4.13)	<0.0001
Data are presented as OR (95% CI). Abbreviations: NHANES, the National Health and Nutrition Examination Survey; PIR, poverty index ratio; BMI, body mass index; Wbc, white blood cells; Mono, monocyte; Eos, eosinophils; Hb, hemoglobin; CKD, chronic kidney disease; CVD, cardiovascular disease; DM, diabetes; IFG, impaired fasting glucose; IGT, impaired glucose tolerance; Log-SII, Logarithm-transforme…
