# Supplementary material for: The association of systemic immune-inflammation index with lung function, risk of COPD and COPD severity: A population-based study
Source: PLoS One. 2024 Jun 14;19(6):e0303286. doi: 10.1371/journal.pone.0303286 (PMC11178193; doi:10.1371/journal.pone.0303286)
Supplement: S2 Table — (XLSX) [file pone.0303286.s004.xlsx]

## Sheet: lung function
S2 table. Baseline characteristics of lung function.
Variables	non-COPD	COPD	P value
Wbc (×109/L)	6.96(0.04)	7.24(0.10)	0.004
Hb (g/L)	14.26(0.05)	14.48(0.10)	0.01
Mono (×109/L)	0.53(0.01)	0.56(0.01)	0.03
Eos (×109/L)	0.19(0.00)	0.24(0.01)	< 0.001
Age (years)	54.32(0.17)	59.53(0.49)	< 0.0001
SII	544.57( 6.90)	600.26(12.66)	0.0001
Log-SII	2.68(0.01)	2.73(0.01)	< 0.0001
BMI (kg.m2)	29.23(0.15)	28.66(0.31)	0.13
Waist (cm)	100.37(0.37)	101.98(0.80)	0.08
Waist-height ratio	0.60(0.00)	0.60(0.00)	0.38
FEV1 (ml)	2987.58(14.21)	2496.38(50.35)	< 0.0001
FVC (ml)	3902.42(19.16)	3905.67(68.71)	0.96
FEV1 (L)	2.99(0.01)	2.50(0.05)	< 0.0001
FVC (L)	3.90(0.02)	3.91(0.07)	0.96
FEV1/FVC %	76.72(0.14)	63.94(0.54)	< 0.0001
FEV1% predicted	96.63(0.35)	80.63(1.12)	< 0.0001
FVC% predicted	100.16(0.30)	99.01(1.05)	0.26
FEV1/FVC% predicted	98.17(0.17)	83.01(0.67)	< 0.0001
DM, n (%)			0.56
DM	1247(16.39)	122(19.37)
IFG	271(4.98)	17(3.83)
IGT	277(4.69)	25(4.99)
no	3782(73.94)	316(71.81)
CVD, n (%)			< 0.0001
no	5024(92.04)	374(83.82)
yes	553( 7.96)	106(16.18)
Hypertension, n (%)			0.004
no	2809(55.84)	200(46.53)
yes	2768(44.16)	280(53.47)
Hyperlipidemia, n (%)			0.2
no	1104(19.15)	84(16.50)
yes	4473(80.85)	396(83.50)
Smoking status, n (%)			< 0.0001
former	1575(28.34)	202(43.19)
never	2985(54.85)	98(21.95)
now	1017(16.80)	180(34.86)
Asthma, n (%)			< 0.0001
no	4998(88.95)	329(69.73)
yes	579(11.05)	151(30.27)
Stroke, n (%)			0.003
no	5386(97.43)	449(94.88)
yes	191(2.57)	31(5.12)
age-group, n (%)			< 0.0001
40-59	3413(70.71)	193(51.65)
60-79	2164(29.29)	287(48.35)
PIR			0.7
<=1	912(9.26)	84(9.74)
>1	4665(90.74)	396(90.26)
Education, n (%)			0.01
college and higher	2905(62.15)	229(54.93)
middle and high school	2063(32.92)	207(40.38)
primary school and less	609(4.93)	44(4.70)
Race, n (%)			< 0.0001
black	1157(9.17)	84(6.40)
mexican	865(6.16)	20(1.12)
other	995(9.67)	54(7.11)
white	2560(75.01)	322(85.38)
Sex, n (%)			< 0.001
Female	2905(53.57)	181(41.56)
Male	2672(46.43)	299(58.44)
All values represented are weighted means (standard deviation), or counts (weighted percentage). Abbreviations: SD, standard deviation; PIR, poverty index ratio; BMI, body mass index; Wbc, white blood cells; Mono, monocyte; Eos, eosinophils; Hb, hemoglobin; CKD, chronic kidney disease; CVD, cardiovascular disease; DM, diabetes; IFG, impaired fasting glucose; IGT, impaired glucose tolerance; FEV1,…

## Sheet: COPD severity
S2 table. Baseline characteristics of COPD severity
Variables	COPD
Wbc (×109/L)	7.04(0.14)
Hb (g/L)	14.66(0.09)
Mono (×109/L)	0.56(0.01)
Eos (×109/L)	0.22(0.01)
Age (years)	59.58(0.57)
SII	564.93(20.29)
BMI (kg.m2)	27.21(0.33)
Waist (cm)	98.84(0.85)
Log-SII	2.69(0.02)
Waist-height ratio	0.58(0.00)
FEV1% predicted	85(1.21)
DM, n (%)
DM	57( 10.77)
IFG	13(4.01)
IGT	16(4.98)
no	226(80.24)
CVD, n (%)
no	262(86.46)
yes	50( 13.54)
Hypertension, n (%)
no	144(50.98)
yes	168( 49.02)
Hyperlipidemia, n (%)
no	56(14.83)
yes	256( 85.17)
Smoke, n (%)
former	118(39.15)
never	75( 25.89)
now	119(34.96)
Asthma, n (%)
no	265(87.73)
yes	47( 12.27)
Stroke, n (%)
no	296(94.72)
yes	16( 5.28)
Age-group, n (%)
40-59	125(53.79)
60-79	187( 46.21)
PIR
<=1	46( 7.86)
>1	266(92.14)
Education, n (%)
college and higher	151(56.75)
middle and high school	136( 39.27)
primary school and less	25(3.98)
Race, n (%)
black	55(6.28)
mexican	15(1.28)
other	32(7.35)
white	210(85.08)
Sex, n (%)
Female	95( 36.00)
Male	217(64.00)
GOLD grade
GOLD 1	188(60.25)
GOLD 2	96( 30.77)
GOLD 3	28(8.97)
All values represented are weighted means (standard deviation), or counts (weighted percentage). Abbreviations: SD, standard deviation; PIR, poverty index ratio; BMI, body mass index; Wbc, white blood cells; Mono, monocyte; Eos, eosinophils; Hb, hemoglobin; CKD, chronic kidney disease; CVD, cardiovascular disease; DM, diabetes; IFG, impaired fasting glucose; IGT, impaired glucose tolerance; FEV1,…
