# Supplementary material for: The association of systemic immune-inflammation index with lung function, risk of COPD and COPD severity: A population-based study
Source: PLoS One. 2024 Jun 14;19(6):e0303286. doi: 10.1371/journal.pone.0303286 (PMC11178193; doi:10.1371/journal.pone.0303286)
Supplement: S3 Table — (XLSX) [file pone.0303286.s005.xlsx]

## Sheet: FEV1
S3 table. The weighted univariable logistic regression models of FEV1
character	beta (95% CI)	P value
Age (years)	-0.04(-0.04,-0.03)	<0.0001
Sex, n (%)
Female	ref
Male	0.99(0.95,1.03)	<0.0001
Age group, n (%)
40-59	ref
60-79	-0.62(-0.68,-0.57)	<0.0001
Education, n (%)
college and higher	ref	ref
middle and high school	-0.2(-0.26,-0.15)	<0.0001
primary school and less	-0.37(-0.46,-0.27)	<0.0001
Race, n (%)
black	ref	ref
mexican	0.42(0.35,0.49)	<0.0001
other	0.19(0.11,0.28)	<0.0001
white	0.46(0.40,0.52)	<0.0001
PIR
<=1	ref	ref
>1	0.25(0.17,0.33)	<0.0001
BMI( kg.m2)	-0.01(-0.02,-0.01)	<0.0001
Waist-height ratio	-2.11(-2.41,-1.81)	<0.0001
Waist (cm)	0(0.00,0.00)	0.08
Wbc (×109/L)	-0.03(-0.04,-0.01)	<0.001
Hb (g/L)	0.23(0.21,0.24)	<0.0001
Mono(×109/L)	0(-0.15,0.14)	0.97
Eos(×109/L)	-0.1(-0.30,0.10)	0.33
DM, n (%)
DM	ref	ref
IFG	0.43(0.25,0.60)	<0.0001
IGT	0.18(0.04,0.33)	0.01
no	0.43(0.35,0.51)	<0.0001
CVD, n (%)
no	ref	ref
yes	3.28(2.72,3.94)	<0.0001
Hypertension, n (%)
no	ref	ref
yes	-0.37(-0.47,-0.26)	<0.0001
Hyperlipidemia, n (%)
no	ref	ref
yes	-0.12(-0.21,-0.04)	0.004
Asthma, n (%)
no	ref	ref
yes	-0.33(-0.41,-0.26)	<0.0001
Stroke, n (%)
no	ref	ref
yes	-0.37(-0.51,-0.23)	<0.0001
Smoking status, n (%)
former	ref	ref
never	0.09( 0.01,0.17)	0.02
now	-0.04(-0.13,0.06)	0.43
Log-SII	-0.16(-0.25,-0.06)	0.002
Data are presented as OR (95% CI). Abbreviations: NHANES, the National Health and Nutrition Examination Survey; PIR, poverty index ratio; BMI, body mass index; Wbc, white blood cells; Mono, monocyte; Eos, eosinophils; Hb, hemoglobin; CKD, chronic kidney disease; CVD, cardiovascular disease; DM, diabetes; IFG, impaired fasting glucose; IGT, impaired glucose tolerance; FEV1, forced expiratory volum…

## Sheet: FVC
S3 table. The weighted univariable logistic regression models of FVC
character	beta (95% CI)	P value
Age (years)	-0.04(-0.04,-0.03)	<0.0001
Sex, n (%)
Female	ref
Male	1.39(1.34,1.45)	<0.0001
Age group, n (%)
40-59	ref
60-79	-0.62(-0.69,-0.56)	<0.0001
Education, n (%)
college and higher	ref	ref
middle and high school	-0.23(-0.30,-0.15)	<0.0001
primary school and less	-0.49(-0.62,-0.37)	<0.0001
Race, n (%)
black	ref	ref
mexican	0.46(0.36,0.55)	<0.0001
other	0.22(0.12,0.33)	<0.0001
white	0.72(0.63,0.80)	<0.0001
PIR
<=1	ref	ref
>1	0.32(0.20,0.44)	<0.0001
BMI( kg.m2)	-0.02(-0.03,-0.02)	<0.0001
Waist-height ratio	-3.26(-3.67,-2.85)	<0.0001
Waist (cm)	0(0.00,0.00)	0.41
Wbc (×109/L)	-0.03(-0.04,-0.01)	<0.001
Hb (g/L)	0.32(0.30,0.35)	<0.0001
Mono(×109/L)	0.16(-0.02,0.34)	0.09
Eos(×109/L)	0.07(-0.18,0.32)	0.60
DM, n (%)
DM	ref	ref
IFG	0.63(0.40,0.85)	<0.0001
IGT	0.25(0.06,0.44)	0.01
no	0.57(0.47,0.68)	<0.0001
CVD, n (%)
no	ref	ref
yes	-0.32(-0.45,-0.19)	<0.0001
Hypertension, n (%)
no	ref	ref
yes	-0.33(-0.38,-0.27)	<0.0001
Hyperlipidemia, n (%)
no	ref	ref
yes	-0.14(-0.23,-0.05)	0.003
Asthma, n (%)
no	ref	ref
yes	-0.31(-0.40,-0.21)	<0.0001
Stroke, n (%)
no	ref	ref
yes	-0.35(-0.53,-0.16)	<0.001
Smoking status, n (%)
former	ref	ref
never	-0.05(-0.14,0.05)	0.34
now	0.05(-0.06,0.16)	0.33
Log-SII	-0.12(-0.27,0.03)	0.13
Data are presented as OR (95% CI). Abbreviations: NHANES, the National Health and Nutrition Examination Survey; PIR, poverty index ratio; BMI, body mass index; Wbc, white blood cells; Mono, monocyte; Eos, eosinophils; Hb, hemoglobin; CKD, chronic kidney disease; CVD, cardiovascular disease; DM, diabetes; IFG, impaired fasting glucose; IGT, impaired glucose tolerance; FVC, forced vital capacity; L…

## Sheet: FEV1 FVC
S3 table. The weighted univariable logistic regression models of FEV1/FVC
character	beta (95% CI)	P value
Age (years)	0(0.00,0.00)	<0.0001
Sex, n (%)
Female	ref	ref
Male	-0.02(-0.02,-0.01)	<0.0001
Age group, n (%)
40-59	ref	ref
60-79	-0.04(-0.05,-0.03)	<0.0001
Education, n (%)
college and higher	ref	ref
middle and high school	-0.01(-0.02,0.00)	0.002
primary school and less	0(-0.01,0.01)	0.67
Race, n (%)
black	ref	ref
mexican	0.02( 0.01, 0.02)	<0.0001
other	0( 0.00, 0.01)	0.19
white	-0.02(-0.03,-0.02)	<0.0001
PIR
<=1	ref	ref
>1	0(-0.01,0.01)	0.57
BMI( kg.m2)	0(0.00,0.00)	<0.0001
Waist-height ratio	0.1(0.07,0.13)	<0.0001
Waist (cm)	0(0.00,0.00)	0.003
Wbc (×109/L)	0(0.00,0.00)	0.01
Hb (g/L)	0(-0.01,0.00)	<0.0001
Mono(×109/L)	-0.03(-0.05,-0.02)	<0.0001
Eos(×109/L)	-0.04(-0.06,-0.02)	<0.001
DM, n (%)
DM	ref	ref
IFG	-0.01(-0.02,0.00)	0.06
IGT	0(-0.02,0.01)	0.64
no	0(-0.01,0.00)	0.43
CVD, n (%)
no	ref	ref
yes	-0.04(-0.05,-0.03)	<0.0001
Hypertension, n (%)
no	ref	ref
yes	-0.01(-0.02,-0.01)	<0.001
Hyperlipidemia, n (%)
no	ref	ref
yes	0(-0.01,0.01)	0.47
Asthma, n (%)
no	ref	ref
yes	-0.03(-0.04,-0.02)	<0.0001
Stroke, n (%)
no	ref	ref
yes	-0.03(-0.05,-0.01)	0.004
Smoking status, n (%)
former	ref	ref
never	0.03( 0.03, 0.04)	<0.0001
now	-0.02(-0.03,-0.01)	<0.0001
Log-SII	-1.49(-2.47,-0.50)	0.004
Data are presented as OR (95% CI). Abbreviations: NHANES, the National Health and Nutrition Examination Survey; PIR, poverty index ratio; BMI, body mass index; Wbc, white blood cells; Mono, monocyte; Eos, eosinophils; Hb, hemoglobin; CKD, chronic kidney disease; CVD, cardiovascular disease; DM, diabetes; IFG, impaired fasting glucose; IGT, impaired glucose tolerance; FEV1, forced expiratory volum…

## Sheet:  FEV1% predicted
S3 table. The weighted univariable logistic regression models of FEV1% predicted
character	beta (95% CI)	P value
Age (years)	-0.11(-0.17,-0.05)	<0.001
Sex, n (%)
Female	ref	ref
Male	-2.97(-3.95,-2.00)	<0.0001
Age group, n (%)
40-59	ref	ref
60-79	-2.09(-3.38,-0.79)	0.002
Education, n (%)
college and higher	ref	ref
middle and high school	-2.79(-4.08,-1.51)	<0.0001
primary school and less	1.3(-0.95, 3.56)	0.25
Race, n (%)
black	ref	ref
mexican	12.95(11.02,14.88)	<0.0001
other	5.45( 4.01, 6.89)	<0.0001
white	2( 0.65, 3.34)	0.004
PIR
<=1	ref	ref
>1	2.49(0.77,4.22)	0.01
BMI( kg.m2)	-0.21(-0.29,-0.13)	<0.0001
Waist-height ratio	-23.1(-29.40,-16.81)	<0.0001
Waist (cm)	-0.2(-0.23,-0.16)	<0.0001
Wbc (×109/L)	-1.19(-1.54,-0.83)	<0.0001
Hb (g/L)	-0.65(-1.01,-0.30)	<0.001
Mono(×109/L)	-9.85(-12.74,-6.96)	<0.0001
Eos(×109/L)	-10.95(-16.01,-5.88)	<0.0001
DM, n (%)
DM	ref	ref
IFG	3.58(1.33,5.82)	0.002
IGT	5.48(2.91,8.05)	<0.0001
no	7.34(6.09,8.58)	<0.0001
CVD, n (%)
no	ref	ref
yes	-8.57(-10.56,-6.58)	<0.0001
Hypertension, n (%)
no	ref	ref
yes	-3.99(-4.94,-3.04)	<0.0001
Hyperlipidemia, n (%)
no	ref	ref
yes	-1.28(-3.17,0.61)	0.18
Asthma, n (%)
no	ref	ref
yes	-7.17(-8.64,-5.69)	<0.0001
Stroke, n (%)
no	ref	ref
yes	-5.22(-8.62,-1.82)	0.003
Smoking status, n (%)
former	ref	ref
never	4.9( 3.41, 6.39)	<0.0001
now	-4.65(-6.65,-2.64)	<0.0001
Log-SII	-3.65(-6.14,-1.16)	0.005
Data are presented as OR (95% CI). Abbreviations: NHANES, the National Health and Nutrition Examination Survey; PIR, poverty index ratio; BMI, body mass index; Wbc, white blood cells; Mono, monocyte; Eos, eosinophils; Hb, hemoglobin; CKD, chronic kidney disease; CVD, cardiovascular disease; DM, diabetes; IFG, impaired fasting glucose; IGT, impaired glucose tolerance; FEV1, forced expiratory volum…

## Sheet:  FVC% predicted
S3 table. The weighted univariable logistic regression models of FVC% predicted
character	beta (95% CI)	P value
Age (years)	0.01(-0.04,0.05)	0.80
Sex, n (%)
Female	ref	ref
Male	-1.2(-2.14,-0.25)	0.01
Age group, n (%)
40-59	ref	ref
60-79	-0.15(-0.95,0.65)	0.70
Education, n (%)
college and higher	ref	ref
middle and high school	-1.99(-3.07,-0.90)	<0.001
primary school and less	0.43(-1.29, 2.16)	0.62
Race, n (%)
black	ref	ref
mexican	11.42(9.56,13.27)	<0.0001
other	5.28(3.75, 6.80)	<0.0001
white	4.8(3.43, 6.18)	<0.0001
PIR
<=1	ref	ref
>1	2(0.40,3.59)	0.02
BMI( kg.m2)	-0.49(-0.57,-0.42)	<0.0001
Waist-height ratio	-40.6(-46.25,-34.96)	<0.0001
Waist (cm)	-0.26(-0.29,-0.23)	<0.0001
Wbc (×109/L)	-0.98(-1.24,-0.72)	<0.0001
Hb (g/L)	-0.04(-0.40,0.32)	0.82
Mono(×109/L)	-6.86(-9.33,-4.38)	<0.0001
Eos(×109/L)	-7.36(-10.76,-3.95)	<0.0001
DM, n (%)
DM	ref	ref
IFG	5.8(3.60, 8.01)	<0.0001
IGT	6.38(4.32, 8.43)	<0.0001
no	8.99(7.84,10.14)	<0.0001
CVD, n (%)
no	ref	ref
yes	-6.22(-8.21,-4.23)	<0.0001
Hypertension, n (%)
no	ref	ref
yes	-3.88(-4.75,-3.02)	<0.0001
Hyperlipidemia, n (%)
no	ref	ref
yes	-1.47(-2.79,-0.15)	0.03
Asthma, n (%)
no	ref	ref
yes	-4.04(-5.29,-2.78)	<0.0001
Stroke, n (%)
no	ref	ref
yes	-3.36(-6.62,-0.09)	0.04
Smoking status, n (%)
former	ref	ref
never	1.27( 0.01,2.52)	0.05
now	-1.34(-2.98,0.30)	0.11
Log-SII	-1.77(-3.79,0.25)	0.08
Data are presented as OR (95% CI). Abbreviations: NHANES, the National Health and Nutrition Examination Survey; PIR, poverty index ratio; BMI, body mass index; Wbc, white blood cells; Mono, monocyte; Eos, eosinophils; Hb, hemoglobin; CKD, chronic kidney disease; CVD, cardiovascular disease; DM, diabetes; IFG, impaired fasting glucose; IGT, impaired glucose tolerance; FVC, forced vital capacity; L…

## Sheet:  FEV1 FVC% predicted
S3 table. The weighted univariable logistic regression models of FEV1/FVC% predicted
character	beta (95% CI)	P value
Age (years)	-0.07(-0.11,-0.03)	<0.001
Sex, n (%)
Female	ref	ref
Male	-0.62(-1.29,0.04)	0.07
Age group, n (%)
40-59	ref	ref
60-79	-1.13(-1.91,-0.34)	0.01
Education, n (%)
college and higher	ref	ref
middle and high school	-0.94(-1.65,-0.22)	0.01
primary school and less	1.09(-0.32, 2.50)	0.13
Race, n (%)
black	ref	ref
mexican	1.86( 1.15, 2.58)	<0.0001
other	0.49(-0.42, 1.41)	0.28
white	-2.66(-3.44,-1.89)	<0.0001
PIR
<=1	ref	ref
>1	0.95(-0.40,2.30)	0.17
BMI( kg.m2)	-0.49(-0.57,-0.42)	<0.0001
Waist-height ratio	-2.11(-2.41,-1.81)	<0.0001
Waist (cm)	-40.6(-46.25,-34.96)	<0.0001
Wbc (×109/L)	-0.31(-0.49,-0.14)	<0.001
Hb (g/L)	-0.36(-0.57,-0.15)	0.001
Mono(×109/L)	-3.05(-4.56,-1.55)	<0.001
Eos(×109/L)	-3.73(-6.39,-1.07)	0.01
DM, n (%)
DM	ref	ref
IFG	-2.06(-3.54,-0.59)	0.01
IGT	-0.96(-2.52, 0.60)	0.22
no	-1.6(-2.47,-0.73)	<0.001
CVD, n (%)
no	ref	ref
yes	-2.56(-3.80,-1.31)	<0.001
Hypertension, n (%)
no	ref	ref
yes	-0.04(-0.69,0.62)	0.91
Hyperlipidemia, n (%)
no	ref	ref
yes	0.41(-0.58,1.39)	0.41
Asthma, n (%)
no	ref	ref
yes	-3.7(-4.63,-2.78)	<0.0001
Stroke, n (%)
no	ref	ref
yes	-2.28(-4.80,0.24)	0.08
Smoking status, n (%)
former	ref	ref
never	3.52( 2.78, 4.26)	<0.0001
now	-3.94(-5.15,-2.73)	<0.0001
Log-SII	-2.42(-3.71,-1.14)	＜0.001
Data are presented as OR (95% CI). Abbreviations: NHANES, the National Health and Nutrition Examination Survey; PIR, poverty index ratio; BMI, body mass index; Wbc, white blood cells; Mono, monocyte; Eos, eosinophils; Hb, hemoglobin; CKD, chronic kidney disease; CVD, cardiovascular disease; DM, diabetes; IFG, impaired fasting glucose; IGT, impaired glucose tolerance; FEV1, forced expiratory volum…

## Sheet: COPD severity
S3 table. The weighted univariable logistic regression models of COPD severity
character	beta (95% CI)	P value
Age (years)	0.01(-0.18,0.19)	0.95
Sex, n (%)
Female	ref	ref
Male	0.63(-4.99,6.25)	0.82
Age group, n (%)
40-59	ref	ref
60-79	0.96(-3.80,5.72)	0.69
Education, n (%)
college and higher	ref	ref
middle and high school	-8.46(-12.82,-4.10)	<0.001
primary school and less	-7.19(-12.50,-1.89)	0.01
Race, n (%)
black	ref	ref
mexican	11.33( 4.62,18.05)	0.002
other	8.04(-1.18,17.27)	0.09
white	5.91(-0.14,11.95)	0.06
PIR
<=1	ref	ref
>1	4.92(-1.93,11.77)	0.15
BMI( kg.m2)	-0.01(-0.39,0.36)	0.94
Waist-height ratio	-25.75(-44.68,-6.81)	0.01
Waist (cm)	-0.12(-0.23,-0.02)	0.03
Wbc (×109/L)	-2.5(-3.55,-1.46)	<0.0001
Hb (g/L)	0.01(-1.32,1.34)	0.99
Mono(×109/L)	-16.25(-29.98,-2.51)	0.02
Eos(×109/L)	-11.94(-24.45,0.56)	0.06
DM, n (%)
DM	ref	ref
IFG	1.73(-4.35, 7.80)	0.57
IGT	-0.82(-9.34, 7.70)	0.85
no	6.66( 0.04,13.29)	0.05
CVD, n (%)
no	ref	ref
yes	-5.39(-11.05,0.27)	0.06
Hypertension, n (%)
no	ref	ref
yes	-1.83(-5.95,2.30)	0.38
Hyperlipidemia, n (%)
no	ref	ref
yes	-0.14(-4.57,4.29)	0.95
Asthma, n (%)
no	ref	ref
yes	-3.2(-9.07,2.67)	0.28
Stroke, n (%)
no	ref	ref
yes	-7.95(-20.15,4.26)	0.20
Smoking status, n (%)
former	ref	ref
never	6.15( 1.08,11.21)	0.02
now	-6.11(-11.24,-0.97)	0.02
Log-SII	-0.18 (-0.35,-0.05)	0.02
Data are presented as OR (95% CI). Abbreviations: NHANES, the National Health and Nutrition Examination Survey; PIR, poverty index ratio; BMI, body mass index; Wbc, white blood cells; Mono, monocyte; Eos, eosinophils; Hb, hemoglobin; CKD, chronic kidney disease; CVD, cardiovascular disease; DM, diabetes; IFG, impaired fasting glucose; IGT, impaired glucose tolerance; Log-SII, Logarithm-transforme…
